# Supplementary material for: Association between COVID-19 Vaccines and Menstrual Disorders: Retrospective Cohort Study of Women Aged 12–55 Years Old in Catalonia, Spain
Source: Int J Environ Res Public Health. 2024 Aug 18;21(8):1090. doi: 10.3390/ijerph21081090 (PMC11354165; doi:10.3390/ijerph21081090)
Supplement: Supplementary file 1 [file ijerph-21-01090-s001.zip]

Archive with 1 entries (1 files):
- ijerph-3116721-supplementary.pdf
